# Supplementary material for: CLAMP and Zelda function together to promote Drosophila zygotic genome activation
Source: eLife. 2021 Aug 3;10:e69937. doi: 10.7554/eLife.69937 (PMC8367384; doi:10.7554/eLife.69937)
Supplement: Figure 1—source data 1. [file elife-69937-fig1-data1.zip]

Archive with 12 entries (11 files):
- Figure 1-Source Data 1/
- __MACOSX/._Figure 1-Source Data 1
- Figure 1-Source Data 1/Fig1 Source data 4.jpg
- __MACOSX/Figure 1-Source Data 1/._Fig1 Source data 4.jpg
- Figure 1-Source Data 1/Fig1 Source data 3.jpg
- __MACOSX/Figure 1-Source Data 1/._Fig1 Source data 3.jpg
- Figure 1-Source Data 1/Fig1 Source data 2.jpg
- __MACOSX/Figure 1-Source Data 1/._Fig1 Source data 2.jpg
- Figure 1-Source Data 1/Figure 1 Sources Data Captions.docx
- __MACOSX/Figure 1-Source Data 1/._Figure 1 Sources Data Captions.docx
- Figure 1-Source Data 1/Fig1 Source data 1.jpg
- __MACOSX/Figure 1-Source Data 1/._Fig1 Source data 1.jpg
